# Supplementary material for: Area-Wide Elimination of Subterranean Termite Colonies Using a Novaluron Bait
Source: Insects. 2021 Feb 24;12(3):192. doi: 10.3390/insects12030192 (PMC7996135; doi:10.3390/insects12030192)
Supplement: Supplementary file 1 [file insects-12-00192-s001.zip]

Archive with 3 entries (3 files):
- Supp_files/Fig_S1.pdf
- Supp_files/tableS1.pdf
- Supp_files/tableS2.pdf
